# Supplementary material for: Harshly Oxidized Activated Charcoal Enhances Protein Persulfidation with Implications for Neurodegeneration as Exemplified by Friedreich’s Ataxia
Source: Nanomaterials (Basel). 2024 Dec 13;14(24):2007. doi: 10.3390/nano14242007 (PMC11728766; doi:10.3390/nano14242007)
Supplement: Supplementary file 1 [file nanomaterials-14-02007-s001.zip]

Archive with 1 entries (1 files):
- nanomaterials-3319217-supplementary.pdf
